# Supplementary material for: The Association of Histological Signs of Plaque Instability with Low eGFR, Higher Neutrophil-to-Lymphocyte Ratio, and Lower Serum MCP-1 Levels in Carotid Endarterectomy Patients—A Single-Center, Prospective Cohort Study
Source: Life (Basel). 2025 Jun 25;15(7):1008. doi: 10.3390/life15071008 (PMC12298409; doi:10.3390/life15071008)
Supplement: Supplementary file 1 [file life-15-01008-s001.zip]

Archive with 3 entries (2 files):
- Supplementary Tables S1 and S2 Final/
- Supplementary Tables S1 and S2 Final/Table S1 Article Balmos Ioan Alexandru.pdf
- Supplementary Tables S1 and S2 Final/Table S2 Article Balmos Ioan Alexandru.pdf
